# Supplementary material for: Investigating Ex Vivo Animal Models to Test the Performance of Intravitreal Liposomal Drug Delivery Systems
Source: Pharmaceutics. 2021 Jul 2;13(7):1013. doi: 10.3390/pharmaceutics13071013 (PMC8309192; doi:10.3390/pharmaceutics13071013)
Supplement: Supplementary file 1 [file pharmaceutics-13-01013-s001.zip]

Archive with 1 entries (1 files):
- pharmaceutics-1263511-supplementary.pdf
